# Supplementary material for: White Grape Skin Extraction, Analytical Profile, and Biological Activity: From the Laboratory to the Industrial Scale Within a Circular Economy Framework
Source: Pharmaceuticals (Basel). 2025 Sep 13;18(9):1373. doi: 10.3390/ph18091373 (PMC12472989; doi:10.3390/ph18091373)
Supplement: Supplementary file 1 [file pharmaceuticals-18-01373-s001.zip]

Archive with 1 entries (1 files):
- pharmaceuticals-3835293-supplementary.pdf
